# Supplementary material for: Antimicrobial resistance prediction by clinical metagenomics in pediatric severe pneumonia patients
Source: Ann Clin Microbiol Antimicrob. 2024 Apr 15;23:33. doi: 10.1186/s12941-024-00690-7 (PMC11020437; doi:10.1186/s12941-024-00690-7)
Supplement: Supplementary file 1 — Supplementary Material 1 [file 12941_2024_690_MOESM1_ESM.xlsx]

## Sheet: merge_coverage_depth_stat
Sample	P.aeruginosa_coverage	P.aeruginosa_depth	P.aeruginosa_drug_predict_res	A. baumannii_coverage	A. baumannii_depth	A. baumannii_drug_predict_res
S5	0	0.01	NA	0.67	1.8	TP
S17	0.51	4.33	TP	0.34	5.6	TP
S20	0.27	1.08	FN	0	0.27	NA
S22	0	0.06	NA	0.48	45.98	TP
S24	0	0.97	NA	0.74	231.75	TP
S31	0	0.41	NA	0.53	74.43	TP
S34	0.57	13.42	FP	0	0.1	NA
S36	0.01	0.01	TN	0	0	NA
S41	0	0.01	NA	0.34	5.04	TP
S43	0.17	0.41	TN	0	0	NA
S45	0.55	7.71	FN	0	0.27	NA
S47	0.01	0.3	NA	0.34	6.95	FP
S48	0.78	77.12	FN	0	0.15	NA
S53	0	0.23	NA	0.62	221.66	TP
S56	0	0	NA	0.05	0.2	TP
S62	0.32	1.08	TN	0	0	NA
S66	0	0.6	NA	0.37	9.24	TP
S68	0	0.16	NA	0.5	38.02	TP
S69	0	0.38	NA	0.27	4.42	TP
S72*	NA	NA	TN	NA	NA	NA
S75	0	0	NA	0.02	0.04	TP
S80	0.5	5.24	TN	0	0.42	NA
S81	0.03	0.86	FN	0.52	41.4	TP
S83	0.79	85.85	TN	0.42	37.65	NA
S87	0	0.73	NA	0.42	18.05	TP
S89	0	0.14	NA	0.59	215.4	FN
S90	0	0.04	NA	0.49	24.91	TP
S91	0	0.02	FN	0	0.01	NA
S96	0	0.02	NA	0.49	34.54	TP
S97	0.07	0.3	TN	0	0.02	NA
S100	0.69	31.66	FN	0.04	0.08	NA
S101	0	0	NA	0.38	12.63	TP
S103	0.28	1.36	TN	0	0.03	NA
S112	0.92	308.02	FN	0	0.68	NA
S113	0	0.04	NA	0.09	0.55	TP
*The raw fastq data of sample S72 was lost due to hard drive damage
TP: drug resistance predict true positive
TN: drug resistance predict true negative
FP: drug resistance predict false positive
FN: drug resistance predict false negative
