# Supplementary material for: Antimicrobial resistance prediction by clinical metagenomics in pediatric severe pneumonia patients
Source: Ann Clin Microbiol Antimicrob. 2024 Apr 15;23:33. doi: 10.1186/s12941-024-00690-7 (PMC11020437; doi:10.1186/s12941-024-00690-7)
Supplement: Supplementary file 2 — Supplementary Material 2 [file 12941_2024_690_MOESM2_ESM.xlsx]

## Sheet: Sheet1
Table S1. Genes targeted by probe based enrichment.
Drug resistance gene	Resistance antibiotics	Bacteria
mecA	Oxacillin,Methicillin	Staphylococcus
mecB	Oxacillin,Methicillin	Megasphaera
mecC	Oxacillin,Methicillin	Staphylococcus
msr(A)	Macrolides	Staphylococcus
mef(A)	Macrolides	Streptococcus
erm(A)	Macrolides,Lincosamides	Staphylococcus
erm(B)	Macrolides,Lincosamides	Streptococcus
erm(C)	Macrolides,Lincosamides	Staphylococcus
blaTEM	Penicillins,Cephalosporins	Enterobacteriaceae,Pseudomonas,Acinetobacter baumannii
blaSHV	Penicillins,Cephalosporins	Enterobacteriaceae,Pseudomonas,Acinetobacter baumannii
blaCTX-M	Penicillins,Cephalosporins	Enterobacteriaceae,Pseudomonas,Acinetobacter baumannii
blaDHA	Cephalosporins	Enterobacteriaceae
blaKPC	Carbopenems	Enterobacteriaceae
blaIMP	Carbopenems	Enterobacteriaceae,Pseudomonas
blaNDM	Carbopenems	Enterobacteriaceae,Pseudomonas,Acinetobacter baumannii
OXA-23	Carbopenems	Acinetobacter baumannii
OXA-24/40	Carbopenems	Acinetobacter baumannii
OXA-48	Carbopenems	Acinetobacter baumannii
OXA-51like	Carbopenems	Acinetobacter baumannii
blaVIM	Carbopenems	Enterobacteriaceae,Pseudomonas,Acinetobacter baumannii
SIM	Carbopenems,Cephalosporins,Penicillins	Klebsiella
DIM	Carbopenems,Cephalosporins	Pseudomonas
vanA	Vancomycin	Enterococcus
vanB	Vancomycin	Enterococcus
vanC	Vancomycin	Enterococcus
qnrA	Fluoroquinolones	Enterobacteriaceae
qnrB	Fluoroquinolones	Enterobacteriaceae
qnrS	Fluoroquinolones	Enterobacteriaceae
Sul1	Multiple drug resistance,Sulfonamides	Enterobacteriaceae,non-fermentive bacterial
Sul2	Multiple drug resistance,Sulfonamides	Enterobacteriaceae,non-fermentive bacterial
nimA	Nitroimidazoles	Bacteroides
nimB	Nitroimidazoles	Bacteroides
fosA3	Fosfomycin	Staphylococcus,Enterobacteriaceae,Pseudomonas
mcr-1	Polymyxin,Polypeptides	Enterobacteriaceae,Acinetobacter baumannii
tet(A)	Tetracyclines	Enterobacteriaceae,non-fermentive bacterial,Streptococcus
aac(6')	Aminoglycosides	Staphylococcus,Enterococcus
